# Supplementary material for: Spatiotemporal expression profiling of proteins in rat sciatic nerve regeneration using reverse phase protein arrays
Source: Proteome Sci. 2012 Feb 10;10:9. doi: 10.1186/1477-5956-10-9 (PMC3295716; doi:10.1186/1477-5956-10-9)
Supplement: Additional file 1 — q-values; The statistical significance of expression data was determined and results are presented as q values, false discovery rate adjusted p-values. [file 1477-5956-10-9-S1.XLS]

## Sheet: Comparisons To Baseline
protein	Sample1	Sample2	Time1	Time2	pValue	pValueAdj	Sign	qValue	SignQ
Beta-catenin	distal	distal	0	7	0.0116475	0.18636	0	0.0291188	1
Beta-catenin	distal	distal	0	14	0.186871	1	0	0.305777	0
Beta-catenin	distal	distal	0	21	0.240888	1	0	0.361332	0
Beta-catenin	distal	distal	0	28	0.310016	1	0	0.444462	0
Beta-catenin	guide c	guide c	0	7	8.28346e-19	1.32535e-17	1	1.49102e-16	1
Beta-catenin	guide c	guide c	0	14	0.759504	1	0	0.918502	0
Beta-catenin	guide c	guide c	0	21	2.31355e-08	3.70168e-07	1	8.32878e-07	1
Beta-catenin	guide c	guide c	0	28	1.18742e-05	0.000189987	1	0.00014249	1
Beta-catenin	proxima	proxima	0	7	0.00890391	0.142463	0	0.0240742	1
Beta-catenin	proxima	proxima	0	14	0.996207	1	0	1	0
Beta-catenin	proxima	proxima	0	21	0.11569	1	0	0.200233	0
Beta-catenin	proxima	proxima	0	28	0.999998	1	0	1	0
Collagen I/III	distal	distal	0	7	0.136149	1	0	0.229495	0
Collagen I/III	distal	distal	0	14	0.00319947	0.0511916	0	0.0112923	1
Collagen I/III	distal	distal	0	21	0.617907	1	0	0.780361	0
Collagen I/III	distal	distal	0	28	0.302748	1	0	0.439473	0
Collagen I/III	guide c	guide c	0	7	0.227674	1	0	0.350268	0
Collagen I/III	guide c	guide c	0	14	0.24604	1	0	0.36601	0
Collagen I/III	guide c	guide c	0	21	0.00913644	0.146183	0	0.0241847	1
Collagen I/III	guide c	guide c	0	28	0.000512995	0.00820792	1	0.00256497	1
Collagen I/III	proxima	proxima	0	7	0.312493	1	0	0.444462	0
Collagen I/III	proxima	proxima	0	14	0.65146	1	0	0.808709	0
Collagen I/III	proxima	proxima	0	21	0.785854	1	0	0.93678	0
Collagen I/III	proxima	proxima	0	28	1	1	0	1	0
CNTF	distal	distal	0	7	0.98546	1	0	1	0
CNTF	distal	distal	0	14	0.083698	1	0	0.152178	0
CNTF	distal	distal	0	21	0.271565	1	0	0.400669	0
CNTF	distal	distal	0	28	0.356024	1	0	0.496777	0
CNTF	guide c	guide c	0	7	1.50588e-07	2.40941e-06	1	3.87226e-06	1
CNTF	guide c	guide c	0	14	7.05147e-10	1.12824e-08	1	4.23088e-08	1
CNTF	guide c	guide c	0	21	0.00512594	0.082015	0	0.0159081	1
CNTF	guide c	guide c	0	28	2.07558e-08	3.32093e-07	1	8.32878e-07	1
CNTF	proxima	proxima	0	7	0.983584	1	0	1	0
CNTF	proxima	proxima	0	14	0.738627	1	0	0.904441	0
CNTF	proxima	proxima	0	21	0.376207	1	0	0.513009	0
CNTF	proxima	proxima	0	28	0.0477021	0.763233	0	0.0998415	0
EGF	distal	distal	0	7	0.188562	1	0	0.305777	0
EGF	distal	distal	0	14	0.00218464	0.0349543	1	0.00854861	1
EGF	distal	distal	0	21	0.0105835	0.169337	0	0.0268315	1
EGF	distal	distal	0	28	0.00558002	0.0892804	0	0.0167401	1
EGF	guide c	guide c	0	7	0.0140758	0.225212	0	0.0342384	1
EGF	guide c	guide c	0	14	1.9057e-06	3.04912e-05	1	3.8114e-05	1
EGF	guide c	guide c	0	21	0.00180801	0.0289282	1	0.00739642	1
EGF	guide c	guide c	0	28	4.64941e-06	7.43905e-05	1	7.53909e-05	1
EGF	proxima	proxima	0	7	0.97265	1	0	1	0
EGF	proxima	proxima	0	14	0.993807	1	0	1	0
EGF	proxima	proxima	0	21	1	1	0	1	0
EGF	proxima	proxima	0	28	0.734021	1	0	0.904441	0
E-cadherin	distal	distal	0	7	0.037236	0.595775	0	0.0797913	0
E-cadherin	distal	distal	0	14	0.00544374	0.0870998	0	0.016608	1
E-cadherin	distal	distal	0	21	0.000335923	0.00537476	1	0.0019891	1
E-cadherin	distal	distal	0	28	0.000253252	0.00405203	1	0.00168835	1
E-cadherin	guide c	guide c	0	7	0.0142957	0.228731	0	0.0343096	1
E-cadherin	guide c	guide c	0	14	0.00295821	0.0473314	1	0.0110933	1
E-cadherin	guide c	guide c	0	21	0.0062613	0.100181	0	0.018476	1
E-cadherin	guide c	guide c	0	28	0.988882	1	0	1	0
E-cadherin	proxima	proxima	0	7	0.0189545	0.303271	0	0.0431874	1
E-cadherin	proxima	proxima	0	14	0.239829	1	0	0.361332	0
E-cadherin	proxima	proxima	0	21	0.00426182	0.068189	0	0.0137723	1
E-cadherin	proxima	proxima	0	28	0.00790968	0.126555	0	0.022246	1
FAK	distal	distal	0	7	0.138292	1	0	0.230486	0
FAK	distal	distal	0	14	2.30845e-05	0.000369352	1	0.000230845	1
FAK	distal	distal	0	21	0.0298729	0.477966	0	0.0647846	0
FAK	distal	distal	0	28	0.0049826	0.0797216	0	0.0157345	1
FAK	guide c	guide c	0	7	0.000266257	0.00426011	1	0.00171165	1
FAK	guide c	guide c	0	14	0.00724136	0.115862	0	0.0206896	1
FAK	guide c	guide c	0	21	0.0673901	1	0	0.13185	0
FAK	guide c	guide c	0	28	0.0962675	1	0	0.171566	0
FAK	proxima	proxima	0	7	0.206945	1	0	0.327853	0
FAK	proxima	proxima	0	14	0.110503	1	0	0.193111	0
FAK	proxima	proxima	0	21	0.0658591	1	0	0.130271	0
FAK	proxima	proxima	0	28	0.182114	1	0	0.300738	0
Fibronectin	distal	distal	0	7	0.99095	1	0	1	0
Fibronectin	distal	distal	0	14	0.136422	1	0	0.229495	0
Fibronectin	distal	distal	0	21	0.0150065	0.240105	0	0.0355418	1
Fibronectin	distal	distal	0	28	0.395142	1	0	0.534779	0
Fibronectin	guide c	guide c	0	7	0.0745602	1	0	0.140713	0
Fibronectin	guide c	guide c	0	14	1.75381e-07	2.8061e-06	1	3.94607e-06	1
Fibronectin	guide c	guide c	0	21	0.00827096	0.132335	0	0.0229042	1
Fibronectin	guide c	guide c	0	28	0.236946	1	0	0.361332	0
Fibronectin	proxima	proxima	0	7	0.0260987	0.41758	0	0.0572899	0
Fibronectin	proxima	proxima	0	14	0.0238921	0.382274	0	0.0530936	0
Fibronectin	proxima	proxima	0	21	0.00413477	0.0661563	0	0.0137723	1
Fibronectin	proxima	proxima	0	28	0.00935408	0.149665	0	0.024402	1
FGF-1	distal	distal	0	7	0.967822	1	0	1	0
FGF-1	distal	distal	0	14	0.00159165	0.0254664	1	0.00666273	1
FGF-1	distal	distal	0	21	0.000504866	0.00807785	1	0.00256497	1
FGF-1	distal	distal	0	28	0.000408989	0.00654383	1	0.00230056	1
FGF-1	guide c	guide c	0	7	0.99935	1	0	1	0
FGF-1	guide c	guide c	0	14	0.982524	1	0	1	0
FGF-1	guide c	guide c	0	21	0.549768	1	0	0.71193	0
FGF-1	guide c	guide c	0	28	0.313593	1	0	0.444462	0
FGF-1	proxima	proxima	0	7	0.867251	1	0	1	0
FGF-1	proxima	proxima	0	14	0.131471	1	0	0.225378	0
FGF-1	proxima	proxima	0	21	0.00283368	0.0453388	1	0.0108524	1
FGF-1	proxima	proxima	0	28	0.0012642	0.0202272	1	0.00568891	1
FGF-2	distal	distal	0	7	0.192407	1	0	0.309226	0
FGF-2	distal	distal	0	14	0.000721858	0.0115497	1	0.00351174	1
FGF-2	distal	distal	0	21	8.13967e-05	0.00130235	1	0.000610475	1
FGF-2	distal	distal	0	28	5.877e-05	0.000940321	1	0.000480846	1
FGF-2	guide c	guide c	0	7	0.574917	1	0	0.739179	0
FGF-2	guide c	guide c	0	14	0.0160076	0.256122	0	0.0369407	1
FGF-2	guide c	guide c	0	21	0.0750467	1	0	0.140713	0
FGF-2	guide c	guide c	0	28	0.541675	1	0	0.706532	0
FGF-2	proxima	proxima	0	7	0.20764	1	0	0.327853	0
FGF-2	proxima	proxima	0	14	0.000342567	0.00548107	1	0.0019891	1
FGF-2	proxima	proxima	0	21	9.05041e-05	0.00144807	1	0.000651629	1
FGF-2	proxima	proxima	0	28	7.47792e-06	0.000119647	1	0.00010354	1
GAP-43	distal	distal	0	7	0.21768	1	0	0.340717	0
GAP-43	distal	distal	0	14	3.39304e-05	0.000542886	1	0.000321446	1
GAP-43	distal	distal	0	21	1.30227e-05	0.000208363	1	0.000146506	1
GAP-43	distal	distal	0	28	7.33859e-05	0.00117418	1	0.000574325	1
GAP-43	guide c	guide c	0	7	0.9514	1	0	1	0
GAP-43	guide c	guide c	0	14	0.977162	1	0	1	0
GAP-43	guide c	guide c	0	21	0.0630079	1	0	0.126016	0
GAP-43	guide c	guide c	0	28	0.880797	1	0	1	0
GAP-43	proxima	proxima	0	7	0.052133	0.834128	0	0.107861	0
GAP-43	proxima	proxima	0	14	0.0013341	0.0213457	1	0.00585704	1
GAP-43	proxima	proxima	0	21	0.000131234	0.00209974	1	0.000908541	1
GAP-43	proxima	proxima	0	28	0.000440565	0.00704904	1	0.00236109	1
Laminin	distal	distal	0	7	0.0553711	0.885937	0	0.111986	0
Laminin	distal	distal	0	14	4.19847e-05	0.000671756	1	0.000377863	1
Laminin	distal	distal	0	21	1.00588e-05	0.00016094	1	0.000129327	1
Laminin	distal	distal	0	28	5.02606e-06	8.0417e-05	1	7.53909e-05	1
Laminin	guide c	guide c	0	7	0.999535	1	0	1	0
Laminin	guide c	guide c	0	14	0.997585	1	0	1	0
Laminin	guide c	guide c	0	21	0.0824788	1	0	0.151492	0
Laminin	guide c	guide c	0	28	0.955574	1	0	1	0
Laminin	proxima	proxima	0	7	0.439526	1	0	0.586035	0
Laminin	proxima	proxima	0	14	0.350063	1	0	0.492276	0
Laminin	proxima	proxima	0	21	0.000338405	0.00541447	1	0.0019891	1
Laminin	proxima	proxima	0	28	0.00217303	0.0347685	1	0.00854861	1
NGF	distal	distal	0	7	0.0824674	1	0	0.151492	0
NGF	distal	distal	0	14	1.40509e-05	0.000224815	1	0.000148775	1
NGF	distal	distal	0	21	0.224717	1	0	0.348699	0
NGF	distal	distal	0	28	0.00148491	0.0237586	1	0.00636392	1
NGF	guide c	guide c	0	7	0.619954	1	0	0.780361	0
NGF	guide c	guide c	0	14	0.0739115	1	0	0.140713	0
NGF	guide c	guide c	0	21	0.9693	1	0	1	0
NGF	guide c	guide c	0	28	0.0855829	1	0	0.154049	0
NGF	proxima	proxima	0	7	0.953453	1	0	1	0
NGF	proxima	proxima	0	14	0.998198	1	0	1	0
NGF	proxima	proxima	0	21	0.767148	1	0	0.920577	0
NGF	proxima	proxima	0	28	0.586915	1	0	0.749253	0
Nidogen	distal	distal	0	7	0.00126318	0.0202108	1	0.00568891	1
Nidogen	distal	distal	0	14	0.000445984	0.00713574	1	0.00236109	1
Nidogen	distal	distal	0	21	5.081e-05	0.00081296	1	0.000435514	1
Nidogen	distal	distal	0	28	0.00396115	0.0633784	0	0.0137117	1
Nidogen	guide c	guide c	0	7	0.000987876	0.015806	1	0.00467941	1
Nidogen	guide c	guide c	0	14	0.643733	1	0	0.804666	0
Nidogen	guide c	guide c	0	21	3.21021e-06	5.13634e-05	1	5.77838e-05	1
Nidogen	guide c	guide c	0	28	0.053969	0.863504	0	0.110391	0
Nidogen	proxima	proxima	0	7	0.00421781	0.0674849	0	0.0137723	1
Nidogen	proxima	proxima	0	14	0.0392057	0.627291	0	0.0830238	0
Nidogen	proxima	proxima	0	21	0.00318296	0.0509274	0	0.0112923	1
Nidogen	proxima	proxima	0	28	0.0232389	0.371823	0	0.0522876	0
N-cadherin	distal	distal	0	7	0.999999	1	0	1	0
N-cadherin	distal	distal	0	14	0.0736631	1	0	0.140713	0
N-cadherin	distal	distal	0	21	0.0129585	0.207335	0	0.0319523	1
N-cadherin	distal	distal	0	28	0.0153002	0.244803	0	0.0357666	1
N-cadherin	guide c	guide c	0	7	4.63093e-08	7.40948e-07	1	1.38928e-06	1
N-cadherin	guide c	guide c	0	14	0.991646	1	0	1	0
N-cadherin	guide c	guide c	0	21	0.0994406	1	0	0.175483	0
N-cadherin	guide c	guide c	0	28	0.43322	1	0	0.581938	0
N-cadherin	proxima	proxima	0	7	0.373923	1	0	0.513009	0
N-cadherin	proxima	proxima	0	14	0.00896096	0.143375	0	0.0240742	1
N-cadherin	proxima	proxima	0	21	0.302721	1	0	0.439473	0
N-cadherin	proxima	proxima	0	28	0.359742	1	0	0.498104	0
Versican	distal	distal	0	7	0.00636489	0.101838	0	0.0184787	1
Versican	distal	distal	0	14	0.512044	1	0	0.672759	0
Versican	distal	distal	0	21	0.490396	1	0	0.649053	0
Versican	distal	distal	0	28	0.00428472	0.0685555	0	0.0137723	1
Versican	guide c	guide c	0	7	0.999993	1	0	1	0
Versican	guide c	guide c	0	14	2.31497e-12	3.70395e-11	1	2.08347e-10	1
Versican	guide c	guide c	0	21	0.00996998	0.15952	0	0.0256371	1
Versican	guide c	guide c	0	28	0.969289	1	0	1	0
Versican	proxima	proxima	0	7	0.955531	1	0	1	0
Versican	proxima	proxima	0	14	0.003088	0.049408	1	0.0112923	1
Versican	proxima	proxima	0	21	0.760316	1	0	0.918502	0
Versican	proxima	proxima	0	28	0.999439	1	0	1	0

## Sheet: Other Comparisons
protein	Sample1	Sample2	Time1	Time2	pValue	pValueAdj	Sign	qValue	SignQ
Beta-cateninββ	distal	distal	7	14	0.206842	1	0	0.310713	0
Beta-catenin	distal	distal	7	21	0.999943	1	0	1	0
Beta-catenin	distal	distal	7	28	0.585795	1	0	0.766495	0
Beta-catenin	distal	distal	14	21	0.245979	1	0	0.361118	0
Beta-catenin	distal	distal	14	28	0.871322	1	0	1	0
Beta-catenin	distal	distal	21	28	0.656949	1	0	0.840472	0
Beta-catenin	distal	guide c	7	7	1.06664e-13	1.70663e-12	1	9.859e-12	1
Beta-catenin	distal	guide c	14	14	0.0265433	0.424692	0	0.0508746	0
Beta-catenin	distal	guide c	21	21	2.42816e-06	3.88506e-05	1	1.26927e-05	1
Beta-catenin	distal	guide c	28	28	0.00450826	0.0721322	0	0.0101216	1
Beta-catenin	distal	proxima	7	7	0.999603	1	0	1	0
Beta-catenin	distal	proxima	14	14	0.133505	1	0	0.215903	0
Beta-catenin	distal	proxima	21	21	0.948323	1	0	1	0
Beta-catenin	distal	proxima	28	28	0.171247	1	0	0.264934	0
Beta-catenin	guide c	guide c	7	14	9.53585e-19	1.52574e-17	1	4.9348e-16	1
Beta-catenin	guide c	guide c	7	21	1.32998e-08	2.12797e-07	1	1.43388e-07	1
Beta-catenin	guide c	guide c	7	28	3.27582e-12	5.24131e-11	1	1.25573e-10	1
Beta-catenin	guide c	guide c	14	21	8.45104e-10	1.35217e-08	1	1.48251e-08	1
Beta-catenin	guide c	guide c	14	28	2.00412e-06	3.20659e-05	1	1.08035e-05	1
Beta-catenin	guide c	guide c	21	28	0.00729978	0.116796	0	0.0157401	1
Beta-catenin	guide c	proxima	7	7	1.42884e-13	2.28615e-12	1	9.859e-12	1
Beta-catenin	guide c	proxima	14	14	0.870103	1	0	1	0
Beta-catenin	guide c	proxima	21	21	8.51091e-06	0.000136175	1	3.88053e-05	1
Beta-catenin	guide c	proxima	28	28	1.79763e-05	0.000287622	1	7.2395e-05	1
Beta-catenin	proxima	proxima	7	14	0.979922	1	0	1	0
Beta-catenin	proxima	proxima	7	21	0.964478	1	0	1	0
Beta-catenin	proxima	proxima	7	28	0.705902	1	0	0.879582	0
Beta-catenin	proxima	proxima	14	21	0.768778	1	0	0.939416	0
Beta-catenin	proxima	proxima	14	28	0.934387	1	0	1	0
Beta-catenin	proxima	proxima	21	28	0.3947	1	0	0.546873	0
Collagen I/III	distal	distal	7	14	0.00776975	0.124316	0	0.016684	1
Collagen I/III	distal	distal	7	21	0.907001	1	0	1	0
Collagen I/III	distal	distal	7	28	0.766959	1	0	0.938301	0
Collagen I/III	distal	distal	14	21	0.00201649	0.0322638	1	0.00486495	1
Collagen I/III	distal	distal	14	28	0.00118621	0.0189794	1	0.00306932	1
Collagen I/III	distal	distal	21	28	0.997151	1	0	1	0
Collagen I/III	distal	guide c	7	7	0.201235	1	0	0.304056	0
Collagen I/III	distal	guide c	14	14	1.60396e-07	2.56633e-06	1	1.19431e-06	1
Collagen I/III	distal	guide c	21	21	4.18866e-05	0.000670186	1	0.000152115	1
Collagen I/III	distal	guide c	28	28	0.155794	1	0	0.244314	0
Collagen I/III	distal	proxima	7	7	0.000383974	0.00614359	1	0.0010948	1
Collagen I/III	distal	proxima	14	14	1.07898e-05	0.000172637	1	4.75211e-05	1
Collagen I/III	distal	proxima	21	21	0.989882	1	0	1	0
Collagen I/III	distal	proxima	28	28	0.111677	1	0	0.184053	0
Collagen I/III	guide c	guide c	7	14	0.999999	1	0	1	0
Collagen I/III	guide c	guide c	7	21	6.10012e-05	0.000976019	1	0.000214749	1
Collagen I/III	guide c	guide c	7	28	0.0136363	0.218181	0	0.0278375	1
Collagen I/III	guide c	guide c	14	21	8.66225e-07	1.38596e-05	1	5.09399e-06	1
Collagen I/III	guide c	guide c	14	28	0.00201534	0.0322454	1	0.00486495	1
Collagen I/III	guide c	guide c	21	28	4.98823e-08	7.98117e-07	1	4.48941e-07	1
Collagen I/III	guide c	proxima	7	7	0.00196466	0.0314346	1	0.00478454	1
Collagen I/III	guide c	proxima	14	14	0.0374023	0.598436	0	0.0698761	0
Collagen I/III	guide c	proxima	21	21	9.57693e-05	0.00153231	1	0.000318718	1
Collagen I/III	guide c	proxima	28	28	0.000388577	0.00621723	1	0.00110185	1
Collagen I/III	proxima	proxima	7	14	0.214943	1	0	0.321019	0
Collagen I/III	proxima	proxima	7	21	0.00308091	0.0492946	1	0.00714965	1
Collagen I/III	proxima	proxima	7	28	0.208439	1	0	0.312659	0
Collagen I/III	proxima	proxima	14	21	0.127712	1	0	0.207833	0
Collagen I/III	proxima	proxima	14	28	1	1	0	1	0
Collagen I/III	proxima	proxima	21	28	0.131996	1	0	0.213796	0
CNTF	distal	distal	7	14	0.00664285	0.106286	0	0.014444	1
CNTF	distal	distal	7	21	0.0769334	1	0	0.13205	0
CNTF	distal	distal	7	28	0.159037	1	0	0.248645	0
CNTF	distal	distal	14	21	0.549647	1	0	0.726544	0
CNTF	distal	distal	14	28	0.317877	1	0	0.458221	0
CNTF	distal	distal	21	28	0.982401	1	0	1	0
CNTF	distal	guide c	7	7	5.70152e-07	9.12243e-06	1	3.64264e-06	1
CNTF	distal	guide c	14	14	5.92319e-13	9.47711e-12	1	3.04088e-11	1
CNTF	distal	guide c	21	21	1.10728e-05	0.000177165	1	4.85608e-05	1
CNTF	distal	guide c	28	28	7.18179e-11	1.14909e-09	1	1.72864e-09	1
CNTF	distal	proxima	7	7	0.702955	1	0	0.877634	0
CNTF	distal	proxima	14	14	0.155575	1	0	0.244314	0
CNTF	distal	proxima	21	21	0.993888	1	0	1	0
CNTF	distal	proxima	28	28	0.325384	1	0	0.46774	0
CNTF	guide c	guide c	7	14	0.182923	1	0	0.279837	0
CNTF	guide c	guide c	7	21	0.001171	0.0187361	1	0.00303757	1
CNTF	guide c	guide c	7	28	0.241832	1	0	0.357566	0
CNTF	guide c	guide c	14	21	0.00243744	0.038999	1	0.00578612	1
CNTF	guide c	guide c	14	28	0.00159063	0.0254502	1	0.00393853	1
CNTF	guide c	guide c	21	28	1.72291e-05	0.000275665	1	6.99298e-05	1
CNTF	guide c	proxima	7	7	5.45782e-08	8.73252e-07	1	4.82808e-07	1
CNTF	guide c	proxima	14	14	1.8841e-10	3.01457e-09	1	3.9196e-09	1
CNTF	guide c	proxima	21	21	2.27142e-05	0.000363428	1	8.97299e-05	1
CNTF	guide c	proxima	28	28	2.27184e-12	3.63494e-11	1	9.04366e-11	1
CNTF	proxima	proxima	7	14	0.921127	1	0	1	0
CNTF	proxima	proxima	7	21	0.604571	1	0	0.788305	0
CNTF	proxima	proxima	7	28	0.051287	0.820592	0	0.0915208	0
CNTF	proxima	proxima	14	21	0.951659	1	0	1	0
CNTF	proxima	proxima	14	28	0.159815	1	0	0.249485	0
CNTF	proxima	proxima	21	28	0.374314	1	0	0.522827	0
EGF	distal	distal	7	14	0.000368776	0.00590042	1	0.00105859	1
EGF	distal	distal	7	21	0.00626061	0.10017	0	0.0136415	1
EGF	distal	distal	7	28	0.0154386	0.247017	0	0.031027	1
EGF	distal	distal	14	21	0.468166	1	0	0.635749	0
EGF	distal	distal	14	28	0.244359	1	0	0.360272	0
EGF	distal	distal	21	28	0.974971	1	0	1	0
EGF	distal	guide c	7	7	8.92256e-07	1.42761e-05	1	5.21743e-06	1
EGF	distal	guide c	14	14	3.2955e-15	5.27281e-14	1	1.13695e-12	1
EGF	distal	guide c	21	21	9.24309e-10	1.47889e-08	1	1.56829e-08	1
EGF	distal	guide c	28	28	1.95376e-13	3.12601e-12	1	1.26384e-11	1
EGF	distal	proxima	7	7	0.00299687	0.0479499	1	0.00697025	1
EGF	distal	proxima	14	14	1.90059e-06	3.04095e-05	1	1.03843e-05	1
EGF	distal	proxima	21	21	5.99745e-05	0.000959591	1	0.000211855	1
EGF	distal	proxima	28	28	0.000616074	0.00985719	1	0.00167799	1
EGF	guide c	guide c	7	14	0.989902	1	0	1	0
EGF	guide c	guide c	7	21	0.999761	1	0	1	0
EGF	guide c	guide c	7	28	0.00121503	0.0194405	1	0.00312826	1
EGF	guide c	guide c	14	21	0.999763	1	0	1	0
EGF	guide c	guide c	14	28	3.78072e-05	0.000604916	1	0.000138761	1
EGF	guide c	guide c	21	28	0.00125686	0.0201098	1	0.00321993	1
EGF	guide c	proxima	7	7	0.024154	0.386463	0	0.0470798	1
EGF	guide c	proxima	14	14	1.65372e-05	0.000264595	1	6.76522e-05	1
EGF	guide c	proxima	21	21	0.000557303	0.00891684	1	0.00153406	1
EGF	guide c	proxima	28	28	7.12804e-09	1.14049e-07	1	8.19725e-08	1
EGF	proxima	proxima	7	14	0.390881	1	0	0.544497	0
EGF	proxima	proxima	7	21	0.229724	1	0	0.340637	0
EGF	proxima	proxima	7	28	0.0685911	1	0	0.119114	0
EGF	proxima	proxima	14	21	0.989921	1	0	1	0
EGF	proxima	proxima	14	28	0.686762	1	0	0.86518	0
EGF	proxima	proxima	21	28	0.893588	1	0	1	0
E-cadherin	distal	distal	7	14	0.981668	1	0	1	0
E-cadherin	distal	distal	7	21	0.283473	1	0	0.412472	0
E-cadherin	distal	distal	7	28	0.524733	1	0	0.698969	0
E-cadherin	distal	distal	14	21	0.504329	1	0	0.677018	0
E-cadherin	distal	distal	14	28	0.792366	1	0	0.963688	0
E-cadherin	distal	distal	21	28	0.975745	1	0	1	0
E-cadherin	distal	guide c	7	7	0.999999	1	0	1	0
E-cadherin	distal	guide c	14	14	1.8856e-07	3.01696e-06	1	1.37436e-06	1
E-cadherin	distal	guide c	21	21	0.0592446	0.947913	0	0.104105	0
E-cadherin	distal	guide c	28	28	1.27461e-07	2.03938e-06	1	9.95219e-07	1
E-cadherin	distal	proxima	7	7	0.971728	1	0	1	0
E-cadherin	distal	proxima	14	14	0.0520752	0.833204	0	0.092608	0
E-cadherin	distal	proxima	21	21	0.344791	1	0	0.489519	0
E-cadherin	distal	proxima	28	28	0.135855	1	0	0.218339	0
E-cadherin	guide c	guide c	7	14	2.34992e-07	3.75987e-06	1	1.689e-06	1
E-cadherin	guide c	guide c	7	21	0.891094	1	0	1	0
E-cadherin	guide c	guide c	7	28	5.33531e-07	8.5365e-06	1	3.45128e-06	1
E-cadherin	guide c	guide c	14	21	2.15056e-06	3.4409e-05	1	1.15328e-05	1
E-cadherin	guide c	guide c	14	28	0.292825	1	0	0.424474	0
E-cadherin	guide c	guide c	21	28	4.18435e-06	6.69495e-05	1	2.01432e-05	1
E-cadherin	guide c	proxima	7	7	0.927417	1	0	1	0
E-cadherin	guide c	proxima	14	14	0.00214654	0.0343446	1	0.00514275	1
E-cadherin	guide c	proxima	21	21	0.845689	1	0	1	0
E-cadherin	guide c	proxima	28	28	3.51755e-05	0.000562808	1	0.000129561	1
E-cadherin	proxima	proxima	7	14	0.0472187	0.755499	0	0.0852903	0
E-cadherin	proxima	proxima	7	21	0.99198	1	0	1	0
E-cadherin	proxima	proxima	7	28	0.484664	1	0	0.653625	0
E-cadherin	proxima	proxima	14	21	0.0878915	1	0	0.149372	0
E-cadherin	proxima	proxima	14	28	0.455108	1	0	0.620601	0
E-cadherin	proxima	proxima	21	28	0.70124	1	0	0.87655	0
FAK	distal	distal	7	14	0.0001099	0.0017584	1	0.000358821	1
FAK	distal	distal	7	21	0.326417	1	0	0.468574	0
FAK	distal	distal	7	28	0.0400843	0.641349	0	0.0739523	0
FAK	distal	distal	14	21	0.00318225	0.050916	0	0.00735185	1
FAK	distal	distal	14	28	0.0353753	0.566005	0	0.0663287	0
FAK	distal	distal	21	28	0.581844	1	0	0.763255	0
FAK	distal	guide c	7	7	3.75805e-07	6.01289e-06	1	2.52925e-06	1
FAK	distal	guide c	14	14	8.19108e-13	1.31057e-11	1	3.85353e-11	1
FAK	distal	guide c	21	21	1.01098e-05	0.000161757	1	4.49084e-05	1
FAK	distal	guide c	28	28	1.49626e-07	2.39401e-06	1	1.1387e-06	1
FAK	distal	proxima	7	7	0.994541	1	0	1	0
FAK	distal	proxima	14	14	0.000430132	0.00688211	1	0.00121304	1
FAK	distal	proxima	21	21	0.958328	1	0	1	0
FAK	distal	proxima	28	28	0.102131	1	0	0.170219	0
FAK	guide c	guide c	7	14	3.46868e-05	0.000554988	1	0.000128217	1
FAK	guide c	guide c	7	21	0.00852286	0.136366	0	0.018188	1
FAK	guide c	guide c	7	28	0.00144316	0.0230905	1	0.00364309	1
FAK	guide c	guide c	14	21	0.532329	1	0	0.70636	0
FAK	guide c	guide c	14	28	0.870962	1	0	1	0
FAK	guide c	guide c	21	28	0.972346	1	0	1	0
FAK	guide c	proxima	7	7	7.63119e-07	1.22099e-05	1	4.59203e-06	1
FAK	guide c	proxima	14	14	3.29853e-06	5.27765e-05	1	1.68176e-05	1
FAK	guide c	proxima	21	21	3.34846e-05	0.000535753	1	0.000124664	1
FAK	guide c	proxima	28	28	6.43671e-05	0.00102987	1	0.00022583	1
FAK	proxima	proxima	7	14	0.735498	1	0	0.906239	0
FAK	proxima	proxima	7	21	0.441587	1	0	0.603755	0
FAK	proxima	proxima	7	28	0.835868	1	0	0.995539	0
FAK	proxima	proxima	14	21	0.973127	1	0	1	0
FAK	proxima	proxima	14	28	0.999589	1	0	1	0
FAK	proxima	proxima	21	28	0.922947	1	0	1	0
Fibronectin	distal	distal	7	14	0.092011	1	0	0.1551	0
Fibronectin	distal	distal	7	21	0.00479394	0.0767031	0	0.0106794	1
Fibronectin	distal	distal	7	28	0.0372227	0.595564	0	0.0696664	0
Fibronectin	distal	distal	14	21	0.39427	1	0	0.546873	0
Fibronectin	distal	distal	14	28	0.96752	1	0	1	0
Fibronectin	distal	distal	21	28	0.697275	1	0	0.875319	0
Fibronectin	distal	guide c	7	7	0.00670113	0.107218	0	0.0145402	1
Fibronectin	distal	guide c	14	14	1.42906e-05	0.00022865	1	6.03706e-05	1
Fibronectin	distal	guide c	21	21	0.723655	1	0	0.899139	0
Fibronectin	distal	guide c	28	28	0.731508	1	0	0.905039	0
Fibronectin	distal	proxima	7	7	0.00603905	0.0966248	0	0.0132424	1
Fibronectin	distal	proxima	14	14	0.528996	1	0	0.702838	0
Fibronectin	distal	proxima	21	21	0.803628	1	0	0.97171	0
Fibronectin	distal	proxima	28	28	0.0386661	0.618658	0	0.0719774	0
Fibronectin	guide c	guide c	7	14	1.37446e-13	2.19914e-12	1	9.859e-12	1
Fibronectin	guide c	guide c	7	21	7.33249e-07	1.1732e-05	1	4.46419e-06	1
Fibronectin	guide c	guide c	7	28	1.82871e-06	2.92594e-05	1	1.00677e-05	1
Fibronectin	guide c	guide c	14	21	7.60931e-05	0.00121749	1	0.000262521	1
Fibronectin	guide c	guide c	14	28	1.12458e-06	1.79933e-05	1	6.46634e-06	1
Fibronectin	guide c	guide c	21	28	0.510264	1	0	0.683213	0
Fibronectin	guide c	proxima	7	7	5.84478e-07	9.35165e-06	1	3.71126e-06	1
Fibronectin	guide c	proxima	14	14	0.001323	0.0211679	1	0.00336438	1
Fibronectin	guide c	proxima	21	21	0.191485	1	0	0.290172	0
Fibronectin	guide c	proxima	28	28	0.000836088	0.0133774	1	0.00222455	1
Fibronectin	proxima	proxima	7	14	0.999929	1	0	1	0
Fibronectin	proxima	proxima	7	21	0.732973	1	0	0.905283	0
Fibronectin	proxima	proxima	7	28	0.201881	1	0	0.304588	0
Fibronectin	proxima	proxima	14	21	0.659051	1	0	0.841822	0
Fibronectin	proxima	proxima	14	28	0.167249	1	0	0.259524	0
Fibronectin	proxima	proxima	21	28	0.731741	1	0	0.905039	0
FGF-1	distal	distal	7	14	0.000749612	0.0119938	1	0.00201519	1
FGF-1	distal	distal	7	21	0.000382121	0.00611393	1	0.00109253	1
FGF-1	distal	distal	7	28	0.00128036	0.0204858	1	0.00327204	1
FGF-1	distal	distal	14	21	0.992428	1	0	1	0
FGF-1	distal	distal	14	28	0.997053	1	0	1	0
FGF-1	distal	distal	21	28	0.935776	1	0	1	0
FGF-1	distal	guide c	7	7	0.877869	1	0	1	0
FGF-1	distal	guide c	14	14	1.18202e-05	0.000189124	1	5.1188e-05	1
FGF-1	distal	guide c	21	21	7.3012e-05	0.00116819	1	0.000252734	1
FGF-1	distal	guide c	28	28	2.78955e-08	4.46329e-07	1	2.77614e-07	1
FGF-1	distal	proxima	7	7	0.988914	1	0	1	0
FGF-1	distal	proxima	14	14	0.0302987	0.484779	0	0.0575397	0
FGF-1	distal	proxima	21	21	0.660444	1	0	0.841822	0
FGF-1	distal	proxima	28	28	0.887465	1	0	1	0
FGF-1	guide c	guide c	7	14	0.964201	1	0	1	0
FGF-1	guide c	guide c	7	21	0.828205	1	0	0.989829	0
FGF-1	guide c	guide c	7	28	0.000217208	0.00347532	1	0.000665118	1
FGF-1	guide c	guide c	14	21	0.354182	1	0	0.500107	0
FGF-1	guide c	guide c	14	28	3.2605e-06	5.21681e-05	1	1.67061e-05	1
FGF-1	guide c	guide c	21	28	0.00197768	0.0316429	1	0.00479368	1
FGF-1	guide c	proxima	7	7	0.60533	1	0	0.788305	0
FGF-1	guide c	proxima	14	14	0.307547	1	0	0.443949	0
FGF-1	guide c	proxima	21	21	0.000945738	0.0151318	1	0.00250342	1
FGF-1	guide c	proxima	28	28	1.56376e-07	2.50201e-06	1	1.18138e-06	1
FGF-1	proxima	proxima	7	14	0.134282	1	0	0.216821	0
FGF-1	proxima	proxima	7	21	0.00168491	0.0269585	1	0.00416201	1
FGF-1	proxima	proxima	7	28	0.00258763	0.0414021	1	0.00607463	1
FGF-1	proxima	proxima	14	21	0.124143	1	0	0.202662	0
FGF-1	proxima	proxima	14	28	0.17802	1	0	0.274183	0
FGF-1	proxima	proxima	21	28	0.998844	1	0	1	0
FGF-2	distal	distal	7	14	0.03824	0.611841	0	0.0713125	0
FGF-2	distal	distal	7	21	0.0126213	0.201941	0	0.0260221	1
FGF-2	distal	distal	7	28	0.0254731	0.40757	0	0.0490963	1
FGF-2	distal	distal	14	21	0.944503	1	0	1	0
FGF-2	distal	distal	14	28	0.998849	1	0	1	0
FGF-2	distal	distal	21	28	0.989758	1	0	1	0
FGF-2	distal	guide c	7	7	0.000181768	0.0029083	1	0.000564742	1
FGF-2	distal	guide c	14	14	0.000977742	0.0156439	1	0.00256843	1
FGF-2	distal	guide c	21	21	2.35563e-05	0.000376901	1	9.23515e-05	1
FGF-2	distal	guide c	28	28	3.98278e-08	6.37245e-07	1	3.68052e-07	1
FGF-2	distal	proxima	7	7	0.999993	1	0	1	0
FGF-2	distal	proxima	14	14	0.96151	1	0	1	0
FGF-2	distal	proxima	21	21	0.999992	1	0	1	0
FGF-2	distal	proxima	28	28	0.468673	1	0	0.635749	0
FGF-2	guide c	guide c	7	14	3.17717e-07	5.08347e-06	1	2.1634e-06	1
FGF-2	guide c	guide c	7	21	0.0245644	0.393031	0	0.0477001	1
FGF-2	guide c	guide c	7	28	0.998683	1	0	1	0
FGF-2	guide c	guide c	14	21	0.00202831	0.0324529	1	0.00488209	1
FGF-2	guide c	guide c	14	28	3.01547e-07	4.82476e-06	1	2.09464e-06	1
FGF-2	guide c	guide c	21	28	0.024716	0.395455	0	0.0478488	1
FGF-2	guide c	proxima	7	7	0.000216091	0.00345745	1	0.000663661	1
FGF-2	guide c	proxima	14	14	0.000162043	0.00259269	1	0.000511324	1
FGF-2	guide c	proxima	21	21	2.77929e-05	0.000444686	1	0.000106935	1
FGF-2	guide c	proxima	28	28	1.5286e-09	2.44575e-08	1	2.26014e-08	1
FGF-2	proxima	proxima	7	14	0.0123265	0.197224	0	0.0255669	1
FGF-2	proxima	proxima	7	21	0.0126767	0.202827	0	0.0260842	1
FGF-2	proxima	proxima	7	28	0.00135508	0.0216813	1	0.00343752	1
FGF-2	proxima	proxima	14	21	1	1	0	1	0
FGF-2	proxima	proxima	14	28	0.660132	1	0	0.841822	0
FGF-2	proxima	proxima	21	28	0.650843	1	0	0.834725	0
GAP-43	distal	distal	7	14	0.00803398	0.128544	0	0.0172157	1
GAP-43	distal	distal	7	21	0.00624597	0.0999355	0	0.0136383	1
GAP-43	distal	distal	7	28	0.0242881	0.38861	0	0.0472523	1
GAP-43	distal	distal	14	21	0.999888	1	0	1	0
GAP-43	distal	distal	14	28	0.947359	1	0	1	0
GAP-43	distal	distal	21	28	0.89937	1	0	1	0
GAP-43	distal	guide c	7	7	0.165312	1	0	0.256903	0
GAP-43	distal	guide c	14	14	8.6104e-10	1.37766e-08	1	1.48529e-08	1
GAP-43	distal	guide c	21	21	1.40301e-05	0.000224482	1	5.9513e-05	1
GAP-43	distal	guide c	28	28	7.38833e-09	1.18213e-07	1	8.40321e-08	1
GAP-43	distal	proxima	7	7	0.687129	1	0	0.86518	0
GAP-43	distal	proxima	14	14	0.138993	1	0	0.221354	0
GAP-43	distal	proxima	21	21	0.485009	1	0	0.653625	0
GAP-43	distal	proxima	28	28	0.678751	1	0	0.860755	0
GAP-43	guide c	guide c	7	14	0.0326519	0.522431	0	0.0615569	0
GAP-43	guide c	guide c	7	21	0.952812	1	0	1	0
GAP-43	guide c	guide c	7	28	0.000497371	0.00795794	1	0.00138011	1
GAP-43	guide c	guide c	14	21	0.142193	1	0	0.225375	0
GAP-43	guide c	guide c	14	28	0.0128925	0.206281	0	0.0264233	1
GAP-43	guide c	guide c	21	28	0.00237598	0.0380157	1	0.00566622	1
GAP-43	guide c	proxima	7	7	0.0149892	0.239828	0	0.0302868	1
GAP-43	guide c	proxima	14	14	8.00618e-07	1.28099e-05	1	4.78983e-06	1
GAP-43	guide c	proxima	21	21	0.000334503	0.00535204	1	0.000977995	1
GAP-43	guide c	proxima	28	28	9.42008e-08	1.50721e-06	1	7.67699e-07	1
GAP-43	proxima	proxima	7	14	0.975836	1	0	1	0
GAP-43	proxima	proxima	7	21	0.46762	1	0	0.635749	0
GAP-43	proxima	proxima	7	28	0.714051	1	0	0.888273	0
GAP-43	proxima	proxima	14	21	0.755061	1	0	0.924838	0
GAP-43	proxima	proxima	14	28	0.946095	1	0	1	0
GAP-43	proxima	proxima	21	28	0.986483	1	0	1	0
Laminin	distal	distal	7	14	0.0398094	0.636951	0	0.073604	0
Laminin	distal	distal	7	21	0.0504015	0.806424	0	0.0902518	0
Laminin	distal	distal	7	28	0.0335243	0.536389	0	0.0629722	0
Laminin	distal	distal	14	21	0.999891	1	0	1	0
Laminin	distal	distal	14	28	0.999976	1	0	1	0
Laminin	distal	distal	21	28	0.998763	1	0	1	0
Laminin	distal	guide c	7	7	0.012475	0.1996	0	0.0257717	1
Laminin	distal	guide c	14	14	1.0241e-09	1.63856e-08	1	1.70959e-08	1
Laminin	distal	guide c	21	21	2.04736e-05	0.000327577	1	8.18152e-05	1
Laminin	distal	guide c	28	28	2.89084e-09	4.62535e-08	1	4.03701e-08	1
Laminin	distal	proxima	7	7	0.41511	1	0	0.570912	0
Laminin	distal	proxima	14	14	0.000300095	0.00480152	1	0.000887424	1
Laminin	distal	proxima	21	21	0.227942	1	0	0.338479	0
Laminin	distal	proxima	28	28	0.0181013	0.289621	0	0.0360285	1
Laminin	guide c	guide c	7	14	0.118068	1	0	0.193661	0
Laminin	guide c	guide c	7	21	0.998222	1	0	1	0
Laminin	guide c	guide c	7	28	0.00272494	0.0435991	1	0.0063664	1
Laminin	guide c	guide c	14	21	0.220164	1	0	0.32787	0
Laminin	guide c	guide c	14	28	0.0261276	0.418042	0	0.0501709	0
Laminin	guide c	guide c	21	28	0.00621855	0.0994968	0	0.0136072	1
Laminin	guide c	proxima	7	7	0.330185	1	0	0.473326	0
Laminin	guide c	proxima	14	14	0.0458401	0.733442	0	0.0832366	0
Laminin	guide c	proxima	21	21	0.00169031	0.027045	1	0.00416542	1
Laminin	guide c	proxima	28	28	9.09292e-06	0.000145487	1	4.10968e-05	1
Laminin	proxima	proxima	7	14	0.753346	1	0	0.92383	0
Laminin	proxima	proxima	7	21	0.105821	1	0	0.175802	0
Laminin	proxima	proxima	7	28	0.610769	1	0	0.792163	0
Laminin	proxima	proxima	14	21	0.0176209	0.281934	0	0.0352078	1
Laminin	proxima	proxima	14	28	0.156502	1	0	0.245052	0
Laminin	proxima	proxima	21	28	0.606821	1	0	0.78902	0
NGF	distal	distal	7	14	0.00180911	0.0289457	1	0.00442653	1
NGF	distal	distal	7	21	0.358313	1	0	0.503877	0
NGF	distal	distal	7	28	0.585402	1	0	0.766495	0
NGF	distal	distal	14	21	7.14482e-05	0.00114317	1	0.000248986	1
NGF	distal	distal	14	28	0.0204179	0.326686	0	0.0403292	1
NGF	distal	distal	21	28	0.0457798	0.732477	0	0.0832366	0
NGF	distal	guide c	7	7	0.00217141	0.0347425	1	0.00519032	1
NGF	distal	guide c	14	14	4.5059e-11	7.20945e-10	1	1.26044e-09	1
NGF	distal	guide c	21	21	0.053938	0.863008	0	0.0955922	0
NGF	distal	guide c	28	28	1.67379e-07	2.67807e-06	1	1.23741e-06	1
NGF	distal	proxima	7	7	0.136193	1	0	0.218543	0
NGF	distal	proxima	14	14	7.30937e-06	0.00011695	1	3.37732e-05	1
NGF	distal	proxima	21	21	0.653071	1	0	0.836545	0
NGF	distal	proxima	28	28	0.00828676	0.132588	0	0.0177206	1
NGF	guide c	guide c	7	14	0.999983	1	0	1	0
NGF	guide c	guide c	7	21	0.952669	1	0	1	0
NGF	guide c	guide c	7	28	0.0196762	0.314819	0	0.0389385	1
NGF	guide c	guide c	14	21	0.91476	1	0	1	0
NGF	guide c	guide c	14	28	0.0035618	0.0569887	0	0.00817396	1
NGF	guide c	guide c	21	28	0.0746003	1	0	0.128685	0
NGF	guide c	proxima	7	7	0.333277	1	0	0.476438	0
NGF	guide c	proxima	14	14	0.424609	1	0	0.582852	0
NGF	guide c	proxima	21	21	0.442973	1	0	0.604851	0
NGF	guide c	proxima	28	28	0.00244945	0.0391912	1	0.00580133	1
NGF	proxima	proxima	7	14	0.953944	1	0	1	0
NGF	proxima	proxima	7	21	0.965034	1	0	1	0
NGF	proxima	proxima	7	28	0.996906	1	0	1	0
NGF	proxima	proxima	14	21	0.999999	1	0	1	0
NGF	proxima	proxima	14	28	0.996614	1	0	1	0
NGF	proxima	proxima	21	28	0.998303	1	0	1	0
Nidogen	distal	distal	7	14	0.797032	1	0	0.968225	0
Nidogen	distal	distal	7	21	0.982688	1	0	1	0
Nidogen	distal	distal	7	28	0.213102	1	0	0.318729	0
Nidogen	distal	distal	14	21	0.971512	1	0	1	0
Nidogen	distal	distal	14	28	0.686314	1	0	0.86518	0
Nidogen	distal	distal	21	28	0.394662	1	0	0.546873	0
Nidogen	distal	guide c	7	7	0.557846	1	0	0.736442	0
Nidogen	distal	guide c	14	14	6.58789e-07	1.05406e-05	1	4.1324e-06	1
Nidogen	distal	guide c	21	21	0.940041	1	0	1	0
Nidogen	distal	guide c	28	28	0.00863822	0.138211	0	0.0183584	1
Nidogen	distal	proxima	7	7	0.887873	1	0	1	0
Nidogen	distal	proxima	14	14	0.0563895	0.902233	0	0.0995958	0
Nidogen	distal	proxima	21	21	0.0975802	1	0	0.163159	0
Nidogen	distal	proxima	28	28	0.669817	1	0	0.850627	0
Nidogen	guide c	guide c	7	14	3.04968e-07	4.87949e-06	1	2.10428e-06	1
Nidogen	guide c	guide c	7	21	0.999778	1	0	1	0
Nidogen	guide c	guide c	7	28	0.000199762	0.00319619	1	0.000617175	1
Nidogen	guide c	guide c	14	21	3.14346e-07	5.02953e-06	1	2.15462e-06	1
Nidogen	guide c	guide c	14	28	0.186884	1	0	0.284448	0
Nidogen	guide c	guide c	21	28	0.000222319	0.0035571	1	0.00067876	1
Nidogen	guide c	proxima	7	7	0.986862	1	0	1	0
Nidogen	guide c	proxima	14	14	0.00708784	0.113406	0	0.0153151	1
Nidogen	guide c	proxima	21	21	0.141589	1	0	0.224762	0
Nidogen	guide c	proxima	28	28	0.130356	1	0	0.211802	0
Nidogen	proxima	proxima	7	14	0.0410171	0.656274	0	0.0752708	0
Nidogen	proxima	proxima	7	21	0.164525	1	0	0.256065	0
Nidogen	proxima	proxima	7	28	0.113966	1	0	0.187527	0
Nidogen	proxima	proxima	14	21	0.858794	1	0	1	0
Nidogen	proxima	proxima	14	28	0.94852	1	0	1	0
Nidogen	proxima	proxima	21	28	0.998804	1	0	1	0
N-cadherin	distal	distal	7	14	0.192696	1	0	0.291579	0
N-cadherin	distal	distal	7	21	0.0056058	0.0896928	0	0.0123185	1
N-cadherin	distal	distal	7	28	0.00953368	0.152539	0	0.0200964	1
N-cadherin	distal	distal	14	21	0.234131	1	0	0.346674	0
N-cadherin	distal	distal	14	28	0.349601	1	0	0.495667	0
N-cadherin	distal	distal	21	28	0.996967	1	0	1	0
N-cadherin	distal	guide c	7	7	1.17967e-07	1.88747e-06	1	9.33244e-07	1
N-cadherin	distal	guide c	14	14	0.00425723	0.0681157	0	0.00958822	1
N-cadherin	distal	guide c	21	21	5.16899e-06	8.27038e-05	1	2.44288e-05	1
N-cadherin	distal	guide c	28	28	3.54655e-06	5.67448e-05	1	1.76475e-05	1
N-cadherin	distal	proxima	7	7	0.183563	1	0	0.280218	0
N-cadherin	distal	proxima	14	14	0.479688	1	0	0.648142	0
N-cadherin	distal	proxima	21	21	0.131142	1	0	0.212746	0
N-cadherin	distal	proxima	28	28	0.120542	1	0	0.197095	0
N-cadherin	guide c	guide c	7	14	6.50391e-11	1.04063e-09	1	1.60275e-09	1
N-cadherin	guide c	guide c	7	21	1.13761e-05	0.000182017	1	4.94715e-05	1
N-cadherin	guide c	guide c	7	28	8.35245e-07	1.33639e-05	1	4.93987e-06	1
N-cadherin	guide c	guide c	14	21	0.00461674	0.0738678	0	0.0103204	1
N-cadherin	guide c	guide c	14	28	0.0133322	0.213315	0	0.0272703	1
N-cadherin	guide c	guide c	21	28	0.942639	1	0	1	0
N-cadherin	guide c	proxima	7	7	1.4189e-09	2.27024e-08	1	2.25932e-08	1
N-cadherin	guide c	proxima	14	14	3.41442e-05	0.000546308	1	0.000126664	1
N-cadherin	guide c	proxima	21	21	0.000889206	0.0142273	1	0.00235982	1
N-cadherin	guide c	proxima	28	28	0.00146303	0.0234085	1	0.00368427	1
N-cadherin	proxima	proxima	7	14	0.497646	1	0	0.668913	0
N-cadherin	proxima	proxima	7	21	0.987347	1	0	1	0
N-cadherin	proxima	proxima	7	28	0.896853	1	0	1	0
N-cadherin	proxima	proxima	14	21	0.295663	1	0	0.427988	0
N-cadherin	proxima	proxima	14	28	0.179829	1	0	0.276148	0
N-cadherin	proxima	proxima	21	28	0.993953	1	0	1	0
Versican	distal	distal	7	14	0.474503	1	0	0.641975	0
Versican	distal	distal	7	21	0.803369	1	0	0.97171	0
Versican	distal	distal	7	28	0.998812	1	0	1	0
Versican	distal	distal	14	21	0.960057	1	0	1	0
Versican	distal	distal	14	28	0.356145	1	0	0.502193	0
Versican	distal	distal	21	28	0.669072	1	0	0.850627	0
Versican	distal	guide c	7	7	1.00565e-05	0.000160903	1	4.4864e-05	1
Versican	distal	guide c	14	14	1.07197e-09	1.71516e-08	1	1.7611e-08	1
Versican	distal	guide c	21	21	1.64605e-05	0.000263368	1	6.76055e-05	1
Versican	distal	guide c	28	28	1.9547e-06	3.12752e-05	1	1.05922e-05	1
Versican	distal	proxima	7	7	0.0038615	0.061784	0	0.00880321	1
Versican	distal	proxima	14	14	0.011997	0.191952	0	0.0249335	1
Versican	distal	proxima	21	21	0.0467575	0.74812	0	0.0846049	0
Versican	distal	proxima	28	28	0.001002	0.0160321	1	0.0026255	1
Versican	guide c	guide c	7	14	0.000812071	0.0129931	1	0.00217744	1
Versican	guide c	guide c	7	21	0.493484	1	0	0.664182	0
Versican	guide c	guide c	7	28	1	1	0	1	0
Versican	guide c	guide c	14	21	0.0393139	0.629023	0	0.0730519	0
Versican	guide c	guide c	14	28	0.000570435	0.00912695	1	0.0015619	1
Versican	guide c	guide c	21	28	0.438358	1	0	0.600132	0
Versican	guide c	proxima	7	7	0.179167	1	0	0.275539	0
Versican	guide c	proxima	14	14	8.60389e-05	0.00137662	1	0.000291014	1
Versican	guide c	proxima	21	21	0.0109745	0.175592	0	0.0229311	1
Versican	guide c	proxima	28	28	0.353452	1	0	0.499758	0
Versican	proxima	proxima	7	14	0.831371	1	0	0.991324	0
Versican	proxima	proxima	7	21	0.984715	1	0	1	0
Versican	proxima	proxima	7	28	0.975181	1	0	1	0
Versican	proxima	proxima	14	21	0.580329	1	0	0.762234	0
Versican	proxima	proxima	14	28	0.988547	1	0	1	0
Versican	proxima	proxima	21	28	0.815075	1	0	0.977523	0
